# Supplementary material for: Prevalence of ADHD in Accident Victims: Results of the PRADA Study
Source: J Clin Med. 2019 Oct 8;8(10):1643. doi: 10.3390/jcm8101643 (PMC6832520; doi:10.3390/jcm8101643)
Supplement: Supplementary file 1 [file jcm-08-01643-s001.zip]

Archive with 2 entries (2 files):
- Accident Questionnaire(translated)_SKS.docx
- Supplemental_Table1.docx
